# Supplementary material for: Long-Term Survival of Patients with Unresectable Hepatocellular Carcinoma Treated with Lenvatinib in Real-World Clinical Practice
Source: Cancers (Basel). 2025 Feb 1;17(3):479. doi: 10.3390/cancers17030479 (PMC11816230; doi:10.3390/cancers17030479)
Supplement: Supplementary file 1 [file cancers-17-00479-s001.zip]

Archive with 1 entries (1 files):
- cancers-3362211-supplementary.pdf
